# Supplementary material for: IP6‐stabilised HIV capsids evade cGAS/STING‐mediated host immune sensing
Source: EMBO Rep. 2023 Mar 27;24(5):e56275. doi: 10.15252/embr.202256275 (PMC10157305; doi:10.15252/embr.202256275)
Supplement: Supplementary file 2 — Source Data for Expanded View [file EMBR-24-e56275-s003.zip]

Archive with 3 entries (2 files):
- EV_Figure_Source_Data/
- EV_Figure_Source_Data/EMBOR-2022-56275V3-Figure_EV1_Source_Data-sd.pdf
- EV_Figure_Source_Data/EMBOR-2022-56275V3-Figure_EV2_Source_Data-sd.pdf
